# Supplementary material for: Tracheal Length Measurement in Intubated Neonates to Guide the Design and Use of Endotracheal Tube Glottic Depth Markings
Source: Children (Basel). 2022 Jan 29;9(2):169. doi: 10.3390/children9020169 (PMC8870647; doi:10.3390/children9020169)
Supplement: Supplementary file 1 [file children-09-00169-s001.zip]

Archive with 1 entries (1 files):
- children-1545297-supplementary.pdf
